# Supplementary material for: Microfluidic Transportation Control of Larval Zebrafish through Optomotor Regulations under a Pressure-Driven Flow
Source: Micromachines (Basel). 2019 Dec 14;10(12):880. doi: 10.3390/mi10120880 (PMC6953065; doi:10.3390/mi10120880)
Supplement: Supplementary file 1 [file micromachines-10-00880-s001.zip]

Archive with 3 entries (2 files):
- micromachines-623977 supplementary/
- micromachines-623977 supplementary/Suplimentary video 1.mp4
- micromachines-623977 supplementary/Suplimentary video 2.mp4
